# Supplementary material for: Craniofacial-specific transcriptomics uncovers novel genes underlying jaw divergence in dietary specialist pupfishes
Source: Genetics. 2025 Sep 26;231(4):iyaf207. doi: 10.1093/genetics/iyaf207 (PMC12693500; doi:10.1093/genetics/iyaf207)
Supplement: iyaf207_Supplementary_Data [file iyaf207_supplementary_data.zip]

Archive with 3 entries (3 files):
- Supplemental_File_S1_GENETICS-2025-308388.csv
- Supplemental_File_S2_GENETICS-2025-308388.csv
- Supplemental_Material_GENETICS-2025-308388.docx
