# Supplementary material for: Craniofacial-specific transcriptomics uncovers novel genes underlying jaw divergence in dietary specialist pupfishes
Source: Genetics. 2025 Sep 26;231(4):iyaf207. doi: 10.1093/genetics/iyaf207 (PMC12693500; doi:10.1093/genetics/iyaf207)
Supplement: iyaf207_Supplementary_Data [file iyaf207_supplementary_data.zip › Supplemental_File_S1_GENETICS-2025-308388.csv]

m	s	p
	cox2	trim71
neurod4	atp6
ptf1a		mcm7
trim71	nppcl	mcm7
nyx	neurod4	mcm7
nyx	atp1b2a	asb5a
sumo2b	atf1
	ghrhra	nyx
		nyx
miox		aamp
copb1		aamp
znf821		tmem17
pax10		klhl7
		klhl7
		pax10
		naa60
slc36a1	synm
dpf1		slc36a1
zswim5	cacna1ia	vill
opn6a		vill
rtbdn	prrt1	tubgcp6
ubp1	si:dkeyp-120h9.1	ncam1a
ubp1	klhl7	ncam1a
ubp1	klhl7	ncam1a
ubp1		ncam1a
serbp1b	elk4	ncam1a
		ncam1a
cep290	lrrfip2	ncam1a
pdcb	lrrfip2	rnf103
taf13	lrrfip2	rnf103
scly	lrrfip2	ulk3
	slc7a4
si:rp71-39b20.4	mxra8b
	mxra8b
lamp5	dbx1a
		hsd17b14
		hsd17b14
si:dkey-228d14.5
lrit2	scamp2l
efnb2	rxfp3.2b
snx30	vangl1	bbs9
ildr2		bbs9
		tdh2
		tdh2
	stap2a	pax6b
rpl35	gpr108	pax6b
rpl35	gpr108	pax6b
	dpf1	pax6b
slc1a8b	rimkla
	opn6a
	rtbdn	add3a
agtr1b		add3a
kcnv2b		add3a
gatd3l	rab32a	add3a
pla1a		add3a
pla1a	hal	add3a
ero1b	btbd3	otog
ero1b	ptprub
ero1b	ptprub	zgc:66427
rrh	ptprub	zgc:66427
cplx1		aldh4a1
tdh2		aldh4a1
tdh2		rnf41l
pax6b	dzip1	rnf41l
pax6b	dzip1	cyp3c2
pax6b	crip2l	grk1a
pax6b	fbxo42	nedd4a
setmar		nedd4a
zdhhc5b		nedd4a
si:ch73-256g18.2	tiam1b	iyd
npas2	gpr158a	scdb
npas2	gpr158a	grhprb
mapre3b	gpr158a	cldn11a
mapre3b		xrcc1
adarb2	prelid1b	pfkfb4a
camsap1a	pdcb	pfkfb4a
camsap1a	tspan15	pfkfb4a
laptm4b	rab3a
zfhx3b	scly
zfhx3b	srd5a3	grm2a
hmgcra	rundc3aa
hmgcra	rundc3aa
cndp1	hecw1
		slc43a3a
dusp8a		noctb
		sulf1
pde7b		rbp5
itih5		opn1sw2
nrbp2b		grm6b
zmiz1	ttll1
zmiz1	zfand3
	gabrd	nat14
wipf1	gabrd	sbk3
cyp3c2	iffo2b	sbk3
grk1a	iffo2b	epn1a
nog1	si:rp71-39b20.4	epn1a
egr1	syde2
hapln4		isoc2
wdr73	lamp5	ccdc106a
	cartpt	ccdc106a
paip2b	igbp1	sfmbt2
paip2b	igbp1	sst1.1
xdh	dctn6	slc2a12
faimb	dctn6	aldh8a1
	dctn6
scdb	dctn6	slco1d1
dlg5a	tlcd3b	srp72
dlg5a	tlcd3b	oscp1a
dlg5a		oscp1a
lim2.3		nsmfb
meis3	lrit2	calcoco1b
meis3	efnb2	mta2
	tanc1a	mta2
esrra	tanc1a	cldn12
esrra	gstr	acat2
	si:ch211-117c9.5	acat2
rfc4	wnt8b	acat2
rfc4	hsd17b14	cyp27b1
zgc:154142	hsd17b14	gtpbp10
zgc:154142	st8sia3	tkt
slc7a14a	snrpf	tkt
		pmela
ano4	tuba4a
fgfbp1b		ugl
pwp2h		shmt2
glod4	si:ch211-127i16.2
	apba1
mob1bb	fkrp	syngr1a
mob1bb		syngr1a
tnpo1	rims1	syngr1a
	rims1	atp13a2
atxn7l1	rims1	atp13a2
cdk19	rims1	tfe3a
cdk19	slc1a8b	tfe3a
rpl7l1	acsbg2	tfe3a
rpl7l1	zgc:65894	apobb.1
kcnc3a	zgc:65894
tram1	kcnv2b	rtknb
vamp1b	gatd3l	ntn1b
zhx3a	pik3r3
opn1sw2	pik3r3
NA	pik3r3	slc38a11
	pla1a	slc38a11
fam131bb	pla1a	tas1r1
grm6b	opn7c
	fndc5b	gabpb2a
sfswap	rrh	gabpb2a
sfswap	btbd6b	znf277
	btbd6b	dnajb14
		sv2ba
rcvrn2
rcvrn2	pax6b
si:dkey-1d7.3	pax6b	abcb11a
si:dkey-1d7.3	pax6b	ntng2
cacng8b	pax6b	hes2
	lrrn1	aldh3a1
fkbp11	gsc	tmem97
nectin1	gsc	tbx2a
nectin1	grk6	tbx2a
	grk6	appbp2
snap25	si:ch73-256g18.2	dusp3b
apof	inpp5l
gramd4	phka2	rbm17
gramd4	phka2	gstt1a
gramd4	phka2
endou	phka2
endou	nrg2b	tprg1l
endou	nrg2b	st3gal7
ap3b2	nrg2b
ankrd50l	nrg2b	cldn2
agrn		nectin1a
cnga4	ube2f	cyp2n13
cnga4	ube2f	cyp2n13
	map3k19	cyp2n13
	map3k19	trpm1b
	map3k19	sstr5
slc4a8	kctd12.1
	mapre3b	prkce
	mapre3b	prkce
	sp5l
slc4a8	adarb2	adam23
	tgfb3	adam23
oscp1a	map3k9
oscp1a	map3k9	tnpo2a
lsm10	laptm4b	lurap1
	atp1a3a	lurap1
	atp1a3a
zgc:103438
map1ab
arr3b
prr35	synpra	uox
prr35	synpra	uox
crp1	slitrk4	uox
	slitrk4	akirin2
	atp8a2	cnr1
etnk1	si:ch211-243a20.3	insm2
tulp4a	samd10b	rtn4rl2a
tulp4a	rtn4rl1	pck2
faim2b	vsir	entpd7
nr1d4b
nr1d4b	actr10
nr1d4b	actr10	bbs1
sbk1	actr10	vtg4
		lect2.2
		lect2.2
ostm1		fyco1a
abcb4
arl1		ccdc86
otofa	ppef2	micall2a
		rpp30
slc26a5		acsf2
plekhm2	slc38a5
plekhm2	slc38a5	med30
plekhm2	slc38a5	fam98b
stmn4l
tram2	cdh20
tram2	cdh20
mib2	cdh20	taf1a
mib2		egln1a
mib2	p4ha2
pmela	p4ha2
	p4ha2	pals1b
ghrh	nell1	pals1b
ghrh	cstpp1
tnpo2	xirp2b	znf488
ndufa4l2a	xirp2b
otoa	xirp2b
otoa	maco1a	ctsd
kcnf1a	dok6
syngr1a	gabra6b
syngr1a	gabra6b
syngr1a	dnajc5aa
rdm1	dnajc5aa	rcvrna
bcas2	add2
anpeplb	add2
anpeplb
chka	tlcd4b
chka	smc5
rtknb	grk1a
	caln1
gcgb	scara5	stim1a
gcgb		stim1a
gcgb		ankrd33ba
cnga3a	stk26	fosb
rbp3	stk26	fosb
kcnh7
mms19	hapln4	bloc1s2
mfsd6l	fam234b
tom1	lypd1	phf23b
tom1	cpt1ab	phf23b
klhl10
klhl10	mpi	ankef1a
lrit3a	sec22c
hsd11b2	plpp3	iqgap1
mcm5	plpp3	nfasc
mcm5	plpp3	nfasc
abhd8b		nfasc
abhd8b	cdkn2a/b	elovl4b
foxred2	elk3	serinc4
ap3d1	axin1	serinc4
ap3d1	axin1	f7l
ap3d1	lingo2	tent5ab
ap3d1	grhprb	elapor2a
ankrd54	hpn	elapor2a
ankrd54	hs3st5	f7
neff1	ppm1la	f7i
ttc21b	aars1	f10
ttc21b	aars1	f10
znf277	azin1b	f10
sv2ba	si:dkey-174n20.1	prozb
anp32e
safb		slc22a21
txndc5	sema3fb	slc22a21
ep300	sema3fb	slc22a21
ep300	sema3fb	slc22a21
	map3k4	slc22a21
trpm1a	map3k4	hao1
zgc:101569	map3k4
zgc:101569	hs3st2	f2
ctrb.3	herc2	f2
		bloc1s5
		bloc1s5
	tmcc1a	fut9a
papss1	tmcc1a	fut9a
ctrb.1	tmcc1a	xkr8.3
ctrb.1	tmcc1a	tfa
slc1a6	ugt5f1	abca4a
slc1a6	tmem14a	ugp2b
lyrm9	gpx4a
lhx1b	gpx4a
matn3a	pi15a
ntng2	pi15a
	kif26aa
fam174b	kif26aa	spire2
dock3	kif26aa	spire2
gpr153		c2cd4c
gpr153	slc7a14a	rxfp3
tbx2a		slc45a2
tbx2a		amacr
srek1		polr2c
pum2	hpcal4	zgc:110045
pum2	ano4
pum2	ppfia3	amotl2b
pum2	ppfia3	rasal1
chd2	cyp19a1	rasal1
chd2	cyp19a1	agr2
rs1	glod4	agr2
	fads2	si:ch211-117n7.6
mast4		rgs9bp
scgn	fcho2	msnb
si:dkey-175m17.6	fcho2	tnmd
	fcho2	rbpms2a
	fcho2	rbpms2a
clk4b	fcho2	si:ch211-132p1.2
	fcho2	vhl
		sipa1l3
zgc:123105	arhgef28a	sipa1l3
cytl1	arhgef28a
	arhgef28a
rai1	arhgef28a	tmem30c
rai1		pycr3
phyh	cav3
nectin1a	oxtra
nfs1	oxtra
nfs1	slc38a3a
tom1l2	slc38a3a
tom1l2	ghrhrb	noa1
tom1l2	ghrhrb	myadmb
tom1l2	ghrhrb
rnpc3	adcyap1r1b	bcl6ab
reep5		bcl6ab
		atp8b5b
	slc5a5
hagh	slc5a5	shbg
	slc5a5	nr2e3
ttc22	ccdc124	nr2e3
	kcnn1
	zcrb1
	pphln1	p2ry12
	pphln1	smoc1
	pphln1	smoc1
slit1b	pphln1	smoc1
apbb3		tmem183a
ypel5	rab19
slc35a1	fgl2a	chchd4b
		six3b
prrc2a	sypl1	adgrl4
prrc2a	enah	gdpgp1
prph2lb	enah
cnnm1	slc5a6a
neu1	slc5a6a
neu1	ctnnd1
zbtb10	ctnnd1
cabp2a	ctnnd1
crybb1l2	ctnnd1	chrng
tnrc6c1	slc43a3a	baiap2l2b
	elf2
pdcd4a	elf2
trib3	elf2
vtg4	scoc
galk1	slc47a2.2
tyrp1a	slc47a2.2	ccdc28a
skic2	kcnc3a	ccdc28a
skic2	zgc:162928
skic2	slco5a1	slc43a2b
ssx2ip	slco5a1	slc43a2b
	eno2
ppm1kb	top1a
ppm1kb	top1a
hdac4	adnpa
hdac4	opn1sw2
hdac4	nop2
hdac4	fam131bb
esamb	grm6b
pofut1	dennd2da
pofut1	dennd2da	slc17a7a
pofut1	gstk4	slc17a7a
pofut1	styk1b	pggt1b
hps6	eya1	tmem19
scrt1a	eya1	sspn
chia.1	eya1	cst14a.1
meis2a	eya1	cst14a.1
meis2a	eya1	cst14a.1
	eya1	cst14a.1
arhgap44	phc1	mst1
arhgap44	m6pr
arhgap44
arhgap44
oga	camkvb
oga	camkvb
oga	zgc:92606	emp3b
		esrrgb
		mtrr
fyn	msc	mtrr
fyn	necap1	mtrr
fyn	hook3	g6pc1a.1
	hook3	g6pc1a.2
agtrap	hook3	fez2b
	mfap5	fez2b
mettl18		fez2b
lyst		fez2b
ak7b	arpc3	fez2b
tspeara	arpc3	pygl
gpr137ba	foxj2	agtpbp1
gpr137ba	c1galt1a	twf2a
aqr	sema3c	NA
aqr	sema3c	glyctk
aqr	si:dkey-112m2.1	tesk2
aqr	si:dkey-112m2.1	naga
ubtd1	rcvrn2	slc51a
ubtd1	rcvrn2	slc51a
ubtd1	dmbx1a
gjd2	dmbx1a
pals1b	dmbx1a	pmm2
pals1b	si:dkey-1d7.3	pmm2
	si:dkey-1d7.3	ptk6b
atp6v1d	ccdc106a	klf6
slc35f6	ccdc106a	cyp26c1
	cd36	cyp26c1
	cd36	ugt5e1
	cd36
	cacng8b	cax2
	erbb3a	cysltr1
frmpd2	arf3	foxg1a
acot11b	rhebl1
drd4b	rhebl1
drd4b	nsmf	dhx32a
slc4a1ap		dhx32a
	os9	dhx32a
plcl1	os9	kcnk4
plcl1	cerk	kcnk4
cadps2	c1galt1lb	kcnk4
slc13a1		slc39a12
slc13a1		pkp3b
mapk8		pkp3b
mapk8
mapk8	apof	egflam
mapk8	lrrc28
foxn4	lrrc28	opn4xb
	lrrc28	zfand1
	tbc1d30	olfcr1
acss2l	gramd4	rpe65a
acss2l	gramd4	rpe65a
	gramd4	mstna
	gpr37l1b	mstna
rcvrna	serp1	mstna
tmem220	lrp3	mstna
		mstna
	fam110b	mstna
tspan34a	neto2	mstna
szt2	neto2
wdr76	neto2
rorb	ap3b2
timm8b	c1ql4b
	olig2
	itfg1
cry5	itfg1	ctdspla
camk1gb	olig1	ctdspla
hnf4g
hnf4g
rorca		NA
rangrf	ldb2a
nmbb	tcima	gh1
itpa		rgrb
itpa	kif21a
zfhx4	kif21a	tm4sf5
zfhx4	kif21a	or90a1
zfhx4	qdpra	or90a1
	qdpra	or90a1
ercc6	qdpra	gtdc1
ercc6	qdpra	gtdc1
mctp1b	sst1.2	gtdc1
mctp1b	abcd2	rhpn1
mctp1b	abcd2	rhpn1
mctp1b		adipor1a
ropn1l	lrrc4bb	iqsec2b
fnip1	lrrc4bb	iqsec2b
fnip1	aldh8a1	kif25
elmod3		bco2l
chrna10a	zbtb25	tspo
chrna10a	chdh	skida1
chrna10a	chdh
	focad	map1lc3c
stmn4	focad	map1lc3c
	syk	fdx1
slc6a17	syk	sash1a
ctdnep1a	scn8a	sash1a
ctdnep1a	slc4a8	sash1a
tafa3		sash1a
gabarapb		sash1a
slc31a2		rprd1a
arrdc1
crygn1	adcyap1r1a
acvr2bb	adcyap1r1a
acvr2bb	opcml
	slco1d1	zmp:0000001088
rnf146	slco1d1
tmem132d	slco1d1	btbd3a
elovl4b	si:ch211-195b13.1	c8g
serinc4	si:ch211-195b13.1	c8g
serinc4	si:ch211-195b13.1
eps8l3a	slco1d1
abca4b	zc3h12ab	urad
plcxd2	hccsb	fzr1b
hs6st1b	hccsb	fzr1b
hs6st1b
vsx1	nxph1
neu4	fyco1
neu4	fyco1	slc25a42
neu4	fyco1	slc25a42
neu4		ltc4s
	tbc1d24	mxb
	tbc1d24
tmem106ba	oscp1a	wasf3b
	oscp1a	ccny
cryaa	arl13b
galnt13	arl13b
galnt13	arl13b
galnt13	nubp2
psme2	prkrip1
	cckb
	cckb
slc1a2a	serpina1l
		b3galt6
bloc1s5	si:dkey-166k12.1
bloc1s5	lsm6
fut9a
fut9a	pou4f2
ppp6r2b	pou4f2	prss1
ppp6r2b	myct1a	ednrab
	scamp2	ednrab
	slco1e1
	slco1e1	mmp28
mrc1b	slco1e1	mmp28
pparab	slco1e1
ptprfa	slco1e1	haus4
ptprfa	slco1e1	haus4
ptprfa	slco1e1	cpdp
ptprfa	slco1e1	cpdp
lmf2a	mturn	cyp26a1
		cyp26a1
clpp
	arr3b	gpc1b
	prr35
	prr35	f9a
cntn1b	tmem181	f9a
pde6ha	tmem181	ggt5a
	fam49al	mfsd8l2
abca4a	fam49al
	fam49al	sec14l7
	fam49al
	crp1
	cdh12a	ompa
tmem258	metrn	si:ch211-93i7.4
neurl1aa	inppl1b
neurl1aa	inppl1b	twf2b
	tmem204
	faim2b
	si:ch211-51e12.7
tra2b	si:ch211-51e12.7	hps4
	rargb	dctn1a
NA	rargb	dctn1a
ric3a	telo2	dctn1a
	calcoco1b	tnfrsf11b
slc6a5	fam171a1	tnfrsf11b
akr1b1.1	fam171a1	tnfrsf11b
c2cd5	fam171a1	tnfrsf11b
c2cd5	fam171a1
c2cd5	sf1	l3mbtl1b
c2cd5	sf1	prkar2ab
c2cd5	gsr	prkar2ab
cox18	bsk146	hnf4a
wwp2	snx3	msi1
wwp2		msi1
wwp2	nr2e1	msi1
slc45a2	abcb4	msi1
zgc:110045	abcb4	msi1
mid1
mid1	gpc2	hnf1a
htatip2
htatip2	otofa	unc119.1
ssr2	slc29a4b	fsbp
	fndc1
si:dkey-240h12.4	agap2
mocos	kif2a
si:ch211-160o17.2
rgs9bp		gem
	plekhg1	tmem30aa
msnb	plekhg1	kctd14
	adam22	grik1
rbpms2a	adam22	grik1
rbpms2a	rhbdl1	arhgap9
dipk1aa	stmn4l	arhgap9
dipk1aa		arhgap9
		arhgap9
		pde6b
foxq1b		pde6b
nkrf	sgk2a	cibar2
dcun1d4
dcun1d4	zgc:174935	ddit3
ddit4	grm6a	ddit3
	si:dkey-87o1.2	puf60b
dnajb12b	l3mbtl1	puf60b
sipa1l3	l3mbtl1	puf60b
sipa1l3		puf60b
stard15	zgc:113176	zgc:136858
bmb	plekhg4	bri3bp
prkab1a	prep	psmb12
gpx9	mmp23ba	psmb12
psmb13a	mmp23ba	dpys
psmb13a	plxnb3	tnn
tpi1a	chmp4bb	tnn
	nlgn4xa	wdr31
gnb3b	nlgn4xa	usp21
lamp2	avil
	avil
pycr3	grik2	ino80c
pycr3	grik2	psmb13a
	ugl	psmb13a
rnd1b	gnas	atf5b
	ccdc120a
nr2e3	ccdc120a	ppm1k
nr2e3	chst13	tll1
dtx3	psmd4b	tll1
	psmd4b	lrrc73
mcts1	mecp2	aatkb
mipa	phactr3b	soat2
sorbs1	slc32a1	ankha
letm1	sobpb	ankha
stk32c	sobpb	gna14a
kctd7	rock2b	gna14a
kctd7	shmt2	hao2
	nxph4	hao2
		npvf
aadac		neurod1
kcnj15	trps1	cbx3a
endou2	hpcal1	cbx3a
taco1	clip1a
	clip1a	snx16
	clip1a	snx16
	clip1a	irx4a
	tmem240a	irx4a
	mlxip	hdhd3
	kif5aa
tut1	kif5aa
		asah1b
desmb	hk2
si:ch211-180a12.2	hk2	eno1b
znf706	hk2
bcl6b	arhgap27l	hibadha
raraa	arhgap27l	hibadha
raraa	hhip	slc37a4a
raraa		vgll3
gjd3	cdh11
	mmaa
	si:ch211-67e16.11
	pax9	stx19
	pax9
	rbms1
si:ch73-335l21.4	rbms1	bet1l
atp11a	rbms1	bet1l
	pcsk5b	epdr1
znf609b	pcsk5b	tcn2
xpnpep2	unc5da	tcn2
igflr1		tmem184bb.1
igflr1	sgcz	tmem184bb.1
	adamts3	tmem184bb.1
	cnga3a	fgf7
	npffr2a	osbp2b
six3b	npffr2a	si:dkey-246g23.4
unc45a		si:dkey-246g23.4
degs1	rbp3	pcca
cog4	scg2b	pcca
tm6sf2b	cxxc1a	stk17a
tmigd1	cxxc1a	atg14
tmigd1	cxxc1a	slc16a1b
tmigd1	cxxc1a	slc16a1b
nrn1lb	cxxc1a	a1cf
bcorl1	cxxc1a	lima1a
bcorl1	antxr1c
atoh7	ap1s3b
crtc1	ap1s3b
	kcnh7
cmtr2	fign	myoz3a
gch2	cib2
gch2	cib2	kcng1
rorcb		phf10
rorcb	sypa
rorcb	adgra1
	tom1	abca3b
	tom1	abca3b
	cobll1	pip5k1bb
slc25a1a	cobll1	pip5k1bb
	ano8b
inpp5kb	si:dkey-51e6.1	eml1
	lrit3a	eml1
aqp9b	hsd11b2	eml1
	hsd11b2	eml1
	hsd11b2	eml1
ccdc28a	hsd11b2	eml1
ccdc28a	gpm6aa
	abhd8b	sall4
	abhd8b	abcb11
		abcb11
		abcb11
	hmox1a	abcb11
	hmox1a	abcb11
cwf19l1	trabd2b	abcb11
adgrl2a	trabd2b	abcb11
adgrl2a	desi1b
adgrl2a	snrnp27	serpinf2a
adgrl2a	snrnp27	pmelb
adgrl2a	furina	fabp4b
adgrl2a	furina	mpeg1
adgrl2a	josd1	efna5
lrp8	si:dkeyp-69e1.8
lctlb	neff1	dpp4
lctlb	fam32a	rimoc1
	ttc21b	plk2b
	ttc21b
ppp1r14aa	mrpl54
slc17a7a	znf277	tspan2a
slc17a7a	sv2ba	tkfc
aoc1	pla2g12a
rnf126	pla2g12a	tshba
mybpha	plekho1a	mgat3b
mybpha	tppp3	mgat3b
	ciao2a	mgat3b
	ciao2a	mgat3b
	b3galt1	mgat3b
		mgat3b
mrps17	bmp6
mrps17	cers6	pcdh8
ptprd	cers6	notum1a
ptprd		rabl2
ptprd	trpm1a	si:ch211-113d22.2
ptprd	tpm4a	cant1a
ptprd	tpm4a	cant1a
ptprd	tpm4a	ambp
ptprd	pogza
ptprd	spc25
ptprd		hmox2
	cart4	hmox2
abhd11	cart4	hmox2
abhd11	ctrb.1	hmox2
abhd11	ctrb.1	hmox2
ela2	rab8a	hmox2
ela2	rab8a	stk17a
homeza	agrp
h6pd	tax1bp3
h6pd	tax1bp3	cldn10
	arhgef16	chrna9
	gnrhr4	sod3b
neto1	gnrhr4
neto1	gnrhr4	lgi2b
neto1	gnrhr4
numbl	gnrhr4	ren
numbl	gnrhr4	ren
neto1l	gnrhr4
	gnrhr4	hdac3
	gnrhr4
	gnrhr4
	sez6a
glra1
marchf6	sgtb
marchf6	sgtb	glmnb
capn3a	lhx1b	glmnb
ankrd33b	ift20	glmnb
	matn3a
ezra	ntng2	fmnl1
	sgsm2	imp4
	hes2	kcnk13b
fermt3b	ehd2	sh2d3ca
fermt3b	st8sia2	sh2d3ca
eps8l3b	st8sia2
znf516	ttll1	mb
matn4	acot7
matn4	acot7	fscn2a
matn4	acot7
	iqsec1b
	spred3	akr1a1a
eea1	dock3	kera
eea1	gpr153	kera
eea1	gpr153
g6pc1a.1	tbx2a	slc26a11
dnase1l1l	tbx2a	slc26a11
	ppm1db	slc26a11
rsph10b	dock9
mfap4
mfap4		strbp
lyn		strbp
lyn	rs1	strbp
	erc1
	erc1	otop2
si:dkey-183j2.10	erc1	otop2
si:dkey-183j2.10	erc1	tcap
naa35	erc1	rgs9bp
naa35	opa1	fbxo45
naa35	opa1	acadl
rsph9	opa1	acadl
pdk3a	st14a	itgb3a
ppa1a	cdkl5	itgb3a
ppa1a	cdkl5	btbd17b
elovl8a	fbxl14
		tm4sf4
grnb	mideasa
	dcaf1
	wnt5b
ccny	wnt5b	cp
nxnl1	wnt5b	c3b.1
nxnl1	shroom2	gadd45ab
	shroom2
bfsp2	shroom2
bfsp2	gstt1a	il13ra2
noc2l	adipor2	cpt1b
kcnn2		cpt1b
kcnn2	prdm10	cpt1b
	slc25a14
	mef2aa
	mef2aa	ctsl.1
	mef2aa	si:dkey-89b17.4
cel	mef2aa	anxa2b
gria4a	mef2aa	anxa2b
gria4a	mef2aa	anxa2b
	mef2aa	anxa2b
aasdhppt	dram2b	sptbn2
plch2		si:ch211-243g18.2
plch2		si:ch211-243g18.2
cdk15		si:ch211-243g18.2
zgc:162144	cytl1
zgc:162144	pou4f4
pgm3	ccdc80	klhl30
	msx1a	leap2
slc39a12		ncl
	st3gal7	sp8b
	klf5l
sytl1	klf5l
sytl1	nsg1
sytl1	zgc:113263
grin2ca	camk1da
grin2ca		elapor1
egflam		selenbp1
rbfox3		hipk1b
nsun6	tubgcp2	hipk1b
tpra1	tubgcp2
tpra1	znf703	fgg
	rassf8b
opn4xb	fam20ca
kmt5aa	kctd2	fbxo40
cplx2b		slc26a3.2
magi2		slc26a3.2
magi2	rai1	slc26a3.2
magi2	rai1	slc26a3.2
magi2	ucmaa	si:ch211-262h13.5
trim25	efcab7	kif2a
kxd1	tacc1	kif2a
olfcr1	tacc1	kif2a
rpe65a	tacc1	kif2a
rpe65a	tacc1	pde6d
sinhcaf
mep1a.1	cdh22
sat2a.2	ror1
sat2a.2	nectin1a
		gipc3
mep1a.2	nuak1b	mthfd1b
tmed9	bud13	mthfd1b
tmed9	ntng1	angptl3
	rbck1
klhl40b		rasl11a
klhl40b	cbfa2t2	rasl11a
klhl40b	sorcs2	wnt7ab
	hcfc2	si:dkey-162b23.4
kif5c	hcfc2	si:dkey-162b23.4
kif5c	insig1	zgc:165604
	ttc14	got1
zbtb16a	nell2	got1
zbtb16a	dlgap1
arrdc3a
sec13	myl2	slc7a6
sec13	myl2	ankrd63
hspa12a	nherf2	dnajc5b
hspa12a	cmklr2	dnajc5b
hspa12a	dnajc19	syap1
hspa12a	usf1	slc1a7a
		cnga1a
		cnga1a
slc5a1		cnga1a
mrpl52
mrpl52	dnajc6
gna11b		vtnb
gna11b	minar1
apodb		ccdc22
si:dkeyp-110a12.4		cpa4
kcna1	rln3a
lrit2	kiaa1217
zeb2a	kiaa1217
zeb2a	kiaa1217	angptl6
fev	kiaa1217	rttn
acsl5	kiaa1217	rttn
acsl5	kiaa1217	rttn
lrit1b	kiaa1217	anxa5a
lrit1b	kiaa1217	anxa5a
cryba2a	rfx1a	anxa5a
cryba2a	osbpl6
rgrb	osbpl6	tipin
slc18a3b	rapgef2b	tipin
	rapgef2b	si:ch73-345f18.3
tectb	rapgef2b	chac1
slc1a3b	rapgef2b	ppp1r3b
or90a1	rapgef2b	gja8a
or90a1	rapgef2b	lrrc75a
or90a1		lrrc75a
	fstl5
prr5a	hnrnpc
tdrd9	grid2ipa	megf11
rhpn1		mppe1
rhpn1		mppe1
si:ch211-217a12.1
si:ch211-217a12.1	ttll7
chp2	ttll7
kat6a
rptor		rgs7bpb
rptor
rptor	nphp3	nupr1a
rptor	nphp3	c8b
rnaset2l	arnt2	c8b
	arnt2	c8a
plaat1		tpp2
	dlgap2	tpp2
myt1l	arhgap17b	dnajc22
myt1l	arhgap17b	pvalb8
myt1l		col28a1b
myt1l	pcp4	col28a1b
myt1l	pcp4	pvalb5
dyrk1ab	saysd1	pld3
dyrk1ab	grid1	pld3
ela3l	grid1
	grid1	apoda.2
	grid1	asb14b
crygmxl2	grid1
foxn2	grid1	wfdc2
foxn2		vgll4l
sxph	maneal	mat1a
crygmx	spaca4l	foxk2a
trim35-28	grm7	foxk2a
patz1	fabp4a	st6galnac2
patz1		il12b
kmt2a	slc4a11
skor1b	hoga1
aldh18a1
	uox
	uox
	uox
scai	prph2lb	cfap184
	cnr1
si:dkeyp-69b9.6	zgc:153240	aldh16a1
ppp6c	zgc:153240
	zgc:153240	nherf1a
	tpd52
josd2		pde6b
josd2	st3gal8
	nrxn2	palm1b
	nrxn2	fgf13b
		fgf13b
		f9b
		eml2
fam171b	hey1	eml2
vwa5b1	hey1	eml2
tppp2
tppp2	trhde	cpb2
zdhhc12b	crybb1l2	pemt
zdhhc12b	jam3a
fam184aa	jam3a
selenou1b	ptpn5	slc26a1
	si:dkey-174m14.3	slc26a1
gpr137c	vps26b
leng8		paqr3b
ltc4s		ddx20
csk	mif4gda	ppp1r27a
csk	trpc1	rgra
wasf3b	trpc1
ppiab	smarca4
ppiab	atpv0e2	gngt1
sema4g	mxd4	nipal4
zfyve1
	chst2a
parp6
	vtg4
	jpt1b	mpp4
	jpt1b	mpp4
mapk14b	lect2.2	si:dkey-10o6.2
mapk14b	lect2.2	wu:fb30f12
mapk14b	abcc8	slc35f5
nkx6.2		fgf23
hcn4	fbxo41	fgf23
cdk14
cdk14	mast1a	cd109
tmem167b	mast1a	zgc:172122
slc1a8a	skic2
slc1a8a	skic2	mag
	skic2	csrp1a
	ripor2	scamp5b
slc10a7	ripor2	cts12
slc10a7	ripor2	stra6
slc10a7		rp2
plekhb1	smox	slc22a13a
impa1	smox
cyth2	acad8
stk38l	fyco1a
	lpar3	cldn15b
		cldn15b
		si:dkey-220f10.4
prss1		pigx
casq2
si:ch73-330k17.3
	uncx
septin2	slc45a4
pfn2	slc45a4
grk7a	ccdc34	uck1
nfat5a	glb1
nfat5a
atg13		nprl3
atg13		nprl3
atg13	cldnd1b	nprl3
	cldnd1b	nucb1
	ngdn	nucb1
ptpn4a	dgat1
	si:ch73-21g5.7
cacna1fb	slc24a4b	amdhd1
cacna1fb	slc24a4b
cacna1fb	slc24a4b	prpf39
cacna1fb	tacr3	upb1
cacna1fb	arpc2	zdhhc21
cacna1fb	arpc2	zdhhc21
cacna1fb	tmem121ab
cacna1fb	acsf2	pecr
cacna1fb	scrt1a
cacna1fb		mgrn1b
fam13b	fut8b	mgrn1b
fam13b	rad21b	hmbox1
fam13b	ccdc97
fam13b	ccdc97	ddit4l
	tmx2b
	tmx2b
ism1
si:dkey-106n21.1
nyap2b	adissp
ndufv1	smyhc1	shisa9b
ndufv1	faah
	slc30a8
	ptpn21
	ptpn21
mcf2a	ptpn21
irx2a	ramp3	smg9
irx2a	med30	smg9
		rbm38
	slc6a13
tmem65	raly	gripap1
	raly	gripap1
		gripap1
shisa4	pvalb6
shisa4	pvalb6
shisa4	helt
zgc:103625
crybb1
crybb1	b3galnt2
zic3	arhgap44	ranbp2
rc3h1b	arhgap44	pcxb
	arhgap44	pcxb
	arhgap44	amy2a
	gng4
gngt2b		gldc
cryba4	pmp22a	gldc
cryba4	draxina	gldc
		rbbp5
otol1a		rbbp5
	dusp26
NA	fabp7a	mfrp
zgc:112334	dph6	arl6
	dph6	mrpl36
		lpcat1
	st6galnac5b	rnf207
	tbc1d9	rnf207
	tbc1d9
pcdh17	tbc1d9
ndufa4l2		mybpc3
cracr2b		mybpc3
prph2b	gphnb	shmt1
	gphnb	shmt1
gria4b	gphnb	eif1axb
gria4b	gphnb	eif1axb
gria4b	gphnb	cplx4a
gria4b	si:dkey-110g7.8	sst7
		gba3
sh3yl1	sdk2	apoba
	astn1
		ano5b
	tafa5a	ano5b
prkar2ab	tafa5a	kcnj2a
prkar2ab	brinp2	inip
kif3b
celf2	ubtd1	si:ch73-352p4.8
celf2	ubtd1	nr6a1a
celf2	ubtd1	pde6gb
celf2	slc7a6os	pde6gb
marchf1	fbln1	plg
marchf1
	slc44a5b
vamp2	gjd2
vamp2	hlx1	slc22a2
slc6a9	hlx1	etnppl
slc6a9		unc5b
slc6a9		unc5b
tmlhe		anpepa
		hhipl1
	capn1	chst15
	capn1	tmem11
		marchf2
	zgc:172136	sagb
c4b	zgc:172136	gsna
c4b
c4b	tpk1	ctbp2
c4b	tpk1
tmem87b	tpk1
cdh17	tpk1
rlbp1b	klhl11
grik1	gareml
grik1		tsc1b
zc3h6
	wdr35	tmem184c
pde6b	vamp1a	tmem184c
pde6b	si:dkey-222f2.1	si:ch1073-184j22.2
	myo10l1	coq5
lpin2
grk1a	grik2
ldhbb	ncalda
ddit3	rbm25b
ddit3	id4	xbp1
kcna2b	ptprz1
	esr2a
	zmat2
	inpp4b	dmd
	inpp4b	sord
	inpp4b	asb10
exosc5	inpp4b	asb10
exosc5	hsp90ab1	cldn15lb
skor1a	tnfrsf11a	cldn15lb
skor1a	frmpd2	bcar3
		pias4a
		pias4a
satb1a	napgb	zgc:109965
satb1a	napgb	fgf12b
satb1a	drd4b	fgf12b
	drd4b	zgc:103559
	nfkbie	zbtb7a
prom1b	atg9a	agxta
prom1b	atg9a	agxta
prom1b	rab12	rbp4l
prom1b		zgc:64106
prom1b	gjb1a	tomt
wdr31
	phospho1	lamtor1
nkiras2	ophn1	gls2b
slc6a1l	slc13a1	rnf7
nhs	slc13a1	slc2a2
nhs	aida	slc2a2
znf385c		slc2a2
znf385c	ric8a
znf385c
ace2		laynb
	cita	laynb
galnt1	cita	laynb
galnt1	cita	ldlrap1a
	shisa6	ldlrap1a
bin2a		si:dkey-103g5.3
bin2a	mtcl1
ino80c	mtcl1	tyr
trim3b	mtcl1
trim3b	mtcl1
trim3b
mfge8a
atf5b
msmo1
rftn1a		vsig10
	ezrb
	ptprna	mvb12bb
	si:ch211-223a10.1	mvb12bb
galnt7	pde12	ythdf3
	foxn4	ythdf3
		fabp10a
	tmem198a
	elac2	lhx3
	elac2	lhx3
rnf150b	plppr2a	smurf2
si:ch211-117k10.3	dalrd3	smurf2
	csnk2a2a
	csnk2a2a
	csnk2a2a
	csnk2a2a
b4galt3		prkd1
	rcvrna
hao2
hao2
neurod1		nudt12
glrba
acin1b		cnih2
dennd3		itih3b.1
dennd3	kctd10	snapin
si:ch211-133n4.4	gas7a	grtp1b
sp1	gas7a	grtp1b
	tma7	eya4
		eya4
cdc37		eya4
slc17a5		eya4
tgfa
eef1a1		si:ch211-207e14.4
eef1a1	rasgrf1	synrg
	anxa1a	synrg
p4htmb	ppp2r5a	synrg
	ppp2r5a	synrg
entpd4		apoa2
map3k12		tfcp2l1
map3k12	reps1	tfcp2l1
map3k12	reps1	zgc:92907
slc26a6l1	reps1	zgc:92907
nkx3-1	rorb
myg1	rab31	bloc1s3
myg1	sh3gl1b	si:ch211-215k15.4
myg1	sh3gl1b	hs3st3l
acbd4	scara3	uqcrq
acbd4	snx5	sp9
ido1	hnf4g	krt18a.1
	hnf4g
hoxa13a	fam222aa
evx1	nmbb	lcat
cnrip1b	vapal	dhdh.1
eno1b	vapal	cdr2a
ppp3r1b	nfixa	zdhhc2
vtna	nfixa	zdhhc2
chpf2	nfixa	zdhhc2
alad	nfixa
unc119a	nfixa	pank2
tnrc6bb.1	nfixa	pank2
crybb1l3	nfixa	ugt5b2
zgc:152951	nfixa	oca2
zgc:152951
si:dkey-238d18.4		ctsk
trarg1a		gdpd5b
tanc2a	apcdd1	gdpd5b
tanc2a	apcdd1	gdpd5b
tanc2a	map1aa	serpind1
	tspan3b
aipl1	nemf
vwa1	tp53bp1
	tp53bp1	adka
	bag4	adka
cthrc1b	prmt1	adka
cthrc1b
		trpm2
	lsm1	trpm2
	tmem266	nceh1a
lrrc8ab	gtf2h4
en1a	lin7b	camk2a
pbld	lin7b	rbis
pbld	lin7b	znf385d
zgc:101858		agt
	star	serpinf2b
	dap
slco1c1
slco1c1		commd10
hdac5		commd10
hdac5	glceb
hdac5	itm2cb	slc24a1
si:ch211-237i5.4	upp2	gucy2f
ccdc88a	frmd4b	gucy2f
ccdc88a	frmd4b	tmem138
ccdc88a		magt1
ccdc88a	slc16a6	marchf2
ccdc88a	or71aq1
ccdc88a		syngr2b
ccdc88a	gpr185b
prrt4a	bloc1s2
	ctnnd2a	cacna2d4
	zgc:109889	cacna2d4
	zgc:109889	fam184b
	ola1	fam184b
	ola1	nagpa
arl3l2	hace1
mideasb	stmn4	arg1
mideasb		arg1
mideasb	ptprm
trak1a
trak1a		tmbim1a
trak1a		dhx32b
trak1a	slc6a17
	nkain2
	tlcd4a
camk2g2	inab
camk2g2	gabarapb
camk2g2	tafa1
camk2g2	gpr61
camk2g2
tob2	spef1
	spef1
efr3a
efr3a	erlin1
efr3a	snap25a
slc12a1	snap25a	helq
	crygn1
abca3b	tecpr1
abca3b	slc22a5	si:dkeyp-23e4.3
pip4p1a
pip4p1a
	ybx2	bmp8a
slc25a38b
	nfatc3a	ppdpfa
mpv17l	nfatc3a
tmem71	nfatc3a
hyal3	arhgap29b	gnat1
hyal3	nts
desi2	rassf9	cpox
	slc29a3	and3
ddx17	slc29a3	camkva
aco2	alx1	tlk1b
aco2		tlk1b
aco2	tmem132d	tlk1b
pmelb	adamtsl5	loxhd1
fabp4b	adamtsl5	uraha
kita	mtcl3	oxt
kita	mtcl3
	mtcl3
		si:ch73-105b23.6
		icmt
		avp
		guk1b
tspan36		guk1b
micall1a		rhcga
micall1a
csdc2b		fam20a
mlpha
mlpha	ankrd13a	rspo4
upp1	ankrd13a	timd4
setd2	f7l
tcea2
pmm1	f7i	gpib
	uggt1	gpib
ivns1abpa	uggt1	pglyrp2
slc26a6	f10
slc35f3	abca4b
	plcxd2	mcoln1a
	mfap1	mcoln1a
mier3b	f10	lratb.2
mier3b	f10
	clcn2a
pank1a	sgcz	dclre1a
pank1a	fam131aa
plcg2	fam131aa
copg2	dab1a	casp7
	dab1a	casp7
mrpl2	dab1a	casp7
meak7	gtf3c6	zgc:173552
		fgb
c1qbp		fgb
sgip1	nr4a2a	zgc:56622
cd9a	nr4a2a	zgc:56622
cd9a	bicd1
tbx5b	bicd1
tbx5b	bicd1
	vsx1
or70b1	ap1m3	msrb1b
anpepb.1	ap1m3	rtn4rl2b
anpepb.1	calub	zgc:162396
slc2a11b	mfsd8	penka
slc2a11b	neu4	exoc3
gabrr3a	neu4	gal3st1b
	neu4	ccka
	neu4	si:ch211-133l11.10
sv2bb		si:ch211-133l11.10
fbxw11a	abr	npr3
fbxw11a	abr	acmsd
pcdh8	abr	acmsd
zgc:77752	abr	foxo1b
best2	thsd7a
best2	aspa	serpinc1
abca5	pbrm1
cimap1b
zswim6		kcnv1
nrl
	cryaa	myo1ca
pgm5	fut4	rraga
si:ch211-113d22.2	galnt13	mtrf1
slc5a8l	galnt13	cnga3
slc5a8l	galnt13	si:dkey-206f10.1
usp8		si:dkey-206f10.1
ak3		si:dkey-206f10.1
slc16a1a		nipsnap1
slc16a1a		bmp10
	hao1
	chst1	klf11a
chrna9	c1qtnf4	prox1a
crx	fam114a2	loxl5a
swi5	tenm3	loxl5a
	f2	loxl5a
mrps33	f2	immp2l
setd1a
klf15
tbc1d10b	slc1a2a	neurod4
dbh		si:ch211-171h4.3
lgals2b	caln2	hmox2a
lgals2b	fut9a
pdrg1	fut9a	ndufaf1
strip2	fut9a	sox11b
mid2		olfm4.2
mid2		cpne3
mid2	cdk18	cpne3
znf362a	nf2b	cpne3
znf362a	nf2b
	lrrc4cb	nipal2
	xkr8.3	igfbp2b
	sh2b2	ndufa4a
	sox11a	tbc1d19
		tbc1d19
	hsd17b12b	tbc1d19
	grik5	asxl2
	grik5	exoc6b
dclk1	olfm3a	fbxw4
dclk1	olfm3a	fbxw4
mab21l1		fbxw4
frmpd1b	camta1
sh2d3ca	camta1	rpl37
sh2d3ca	celf2	aqp4
	celf2
	celf2
		mthfd2
fscn2a	dgkb
rho	dgkb	tmed8
slc16a2	dgkb	naa10
slc16a2	pdgfc
coro1a	pdgfc	tspan18
coro1a	npc1l1	tspan18
mdga1	npc1l1	dtnbp1a
scamp1	npc1l1	dtnbp1a
scamp1		dtnbp1a
scamp1	smim7
	smim7
nbea		llgl1
pax7a
pax7a	fmnl2a
thsd7aa	fmnl2a	piwil2
thsd7aa	fmnl2a	ngb
	nol12
	glrbb
	glrbb	bend3
	cacng7b	NA
b3gnt7l	wu:fb13g09
	wu:fb13g09
	adgrb2
vav3	tfa	ddhd1a
otop2		ddhd1a
otop2	gpr45	ddhd1a
		eif4e3
	pdzrn4	gmpr
crhbp	camk2b
retsatl	camk2b
rgs9bp	camk2b
ckmt2b	camk2b	kcnh4a
map1lc3cl	camk2b
skap2	camk2b
hoxa10b
hoxa11b	cntn1b	fbp1b
ehd1a	pde6ha	fbp1b
hoxa13b	akr1d1	prdm13
itgb3a	abca4a	tent5a
itgb3a	ugp2b	atp13a1
		atp13a1
tm4sf4	gnb5a
pde6ga	sema6ba	gjb1b
dlg2	nrcama
dlg2
dlg2	mc4r
hoxb5b
esama
tm4sf18	tbc1d10a
zgc:109982
	chst6
	trim66
	thap4
	thap4
	si:dkeyp-81f3.4
wdr46	agxtb
	fzd3a
	fzd3a
slc14a2
	ptprs
wdr83
zgc:163098	ric3a
fkbp14	eps8l2
yipf1	orai1a
rbsn	ube2o
si:dkey-211g8.1
si:dkey-211g8.1	slc6a5
	tub
cbarp	tub
med8	rasd4
med8	ptpro
	ptpro
rom1b	slc10a4
tamm41	hsp90aa1.2
tamm41
tamm41	rras2
slc6a6	rras2
zgc:174906	selenot2
agbl5	trpc5a
agbl5	jakmip2
agbl5	rxfp1
slc39a7	zgc:110045
armc9	fads2
armc9	fads2
armc9	kif1a
spo11	b4galnt3b
gpx8	b4galnt3b
dpf2	b4galnt3b
dpf2	glra4a
reep6	elfn1b
reep6	si:dkey-45k15.1
reep6	mad1l1
ulk1b	fam49a
obsl1a	fam49a
osbpl7
osbpl7
kat5a
kat5a	ano3
alpi.2	ano3
alpi.2
	dgkb
	dgkb
hoxc6a
	diaph2
zgc:195245
phip	ppp1r10
	ppp1r10
	gas2
esrrg	gas2
esrrg	ints3
esrrg
nefma	slc17a6
plrg1	slc17a6
plrg1	msnb
taok1b
taok1b	prelp
taok1b
	pcdh19
pdlim3a	meox2a
nr1d4a	si:ch211-215a10.4
nr1d4a	ndufa13
nat8l2	zc4h2
sephs3	elf1
ank1	elf1
	elf1
lmnb2	sh3pxd2b
nwd1	sh3pxd2b
faim2	sh3pxd2b
wdcp	sh3pxd2b
ubxn2a	si:ch211-76l23.7
ubxn2a	ube2a
c14orf28	lrrn3
c14orf28	gmds
rdh8a	gabrb2
lim2.2	tmem248
lim2.2	ttc9b
iqsec1	map3k10
iqsec1
iqsec1	si:dkeyp-97b10.3
sorbs2
sorbs2	sgcb
sorbs2	sgcb
sorbs2	sipa1l3
sorbs2	sipa1l3
sorbs2	reln
sorbs2	itgb5
	itgb5
	plekha7
	plekha7
jmy	plekha7
rbms2b	qpctla
rbms2b	lhfpl3
	scd
	scd
	gfus.3
	gfus.3
	six9
	nucb2a
angptl3	igsf3
mia	six5
xrn1
pfas
aifm5	upf3b
aifm5
aifm5
zgc:171857
zeb1b	nkap
zeb1b	gabra1
zgc:165604	gabra1
slc16a4	gabra1
slc16a4	hes1
got1	tm6sf2a
got1	vsnl1a
gc2	eno2
alx3	eno2
	gpx9
cryba1b	hfm1
znf365	rassf5
	gabrg2
otpa	gabrg2
otpa	tmem255a
pcnx3	tmem255a
zfyve19	cldn1
	atp1b4
slc1a7a
bicd2
bicd2	gnb3b
cnga1a	septin8a
cnga1a
cnga1a	il1rapl1a
	il1rapl1a
	il1rapl1a
	alx4
cert1b	magoh
cert1b
cert1b	rnd1b
	fam78ba
pafah1b1b	fam78ba
pafah1b1b	atp8b5b
crtac1	nr0b1
	nr0b1
	lpar1
sv2c
diras1a	bmp16
rnf44	bmp16
rnf44	bmp16
lrrtm2	mgat5b
tmem33	rasl11b
tmsb5	serpine2
gpatch8	polr2k
gpatch8	pgrmc1
dync2li1	pgrmc1
dync2li1	shbg
mtcl2	nr2e3
tbcela	nr2e3
	gemin7
p2ry11
tspan17	trim13
ipp
ipp	zcchc10
dnajc13
dnajc13	mipa
dnajc13
ccdc92ba
gnat2
cacnb2b	stat6
lyrm7	rassf6
lyrm7	rassf6
lyrm7	phlpp2
lyrm7	abca1
vsx2	chrm4a
vsx2	psmd2
vsx2	psmd2
vsx2	kcnj6
crybgx	prkcda
	prkcda
	slc44a1
tmem199	slc44a1
clul1
	srgap2
	neurog1
lctla	scn8a
lctla	rundc3ab
si:dkey-72l14.3	zgc:92040
marchf8	zgc:92040
marchf8
marchf8	socs5b
zgc:112285	endou2
	mcfd2
	bbs4
vmn2r1	ppm1e
	ppm1e
borcs6
borcs6	dnai7
zfyve1	dnai7
qki2	dnai7
qki2	mpp2b
prph2a	mpp2b
cltrn	mpp2b
si:ch211-283g2.1	arhgef15b
si:ch211-283g2.1	arhgef15b
map1lc3b	arhgef15b
map1lc3b	uhmk1
tapt1a
	zgc:165603
ttc27	tut1
n4bp1	creb3l3a
n4bp1	si:ch211-180a12.2
	erbb2
	zgc:123217
six7	grhl2b
b4gat1	grhl2b
rgs7bpb	grhl2b
fabp2	rab7a
dnajc22	mdfi
si:ch211-255g12.6	mdfi
and2
and2	fat2
lmtk2	mcf2lb
apoda.2	mcf2lb
	mcf2lb
	mcf2lb
	mcf2lb
rnf145a	mcf2lb
rnf145a	atf7a
ino80b	atf7a
st6galnac2	mtmr10
	mtmr10
	tfeb
	tfeb
zgc:109913	tfeb
	tfeb
	sema3h
sp4	sema3h
dtx1	furinb
kif21a
kif21a	aldocb
kif21a	rbm25
kif21a	rbm25
tnk2b	rbm25
tnk2b
tnk2b
bach2b
bach2b
rubcn
rubcn	lix1l
fam135b	lix1l
itgb8	tnfsf10
rbp4l	tnfsf10
	ptprnb
	ptprnb
	dvl2
	gpr149
unc5a	gpr149
unc5a	cdh27
unc5a	cdh27
pde6b	chmp3
slc23a1	prpf38b
cacng5a	slc24a1
elmod1	slitrk5
	aplp1
atp7b	sv2a
syt5a	sv2a
syt5a	uroc1
syt5a
mark4b
mark4b	kcnj10
mark4b	kcnj10
mark4b
pcbp3	hspa4l
	ppardb
	unc13a
nfil3	six3b
	plxnb1
efna2a	plxnb1
	plxnb1
arr3a	plxnb1
uckl1b	nrxn3b
uckl1b	drd3
uckl1b	ppfia4
plxna2	ppfia4
	mapk7
slc48a1a	mapk7
	myo1ea
aanat1	myo1ea
ccdc92	myo1ea
ccdc92	gnao1b
	gnao1b
	vamp8
	nvl
c5ar1	wdr47a
c5ar1	mbd3b
gdap2	mbd3b
gdap2	ntn5
lrrc4ca	tm6sf2b
	gfod2
paqr3b	gfod2
epn2
	tial1
chata	fxyd5
chata	fxyd5
rasgrf2a	cnpy4
	cnpy4
	tmigd1
rassf1	tmigd1
gngt1	tmigd1
lrit1a	sema6ca
lrit1a	sema6ca
	sh3gl1a
	sh3gl1a
baz2b
baz2b
baz2b
baz2b
baz2b
baz2b
bcor	nrn1lb
bcor	dars1
si:ch211-120g10.1	atoh7
tle3	cript
tle3	grm2b
	grm2b
cdhr1a	grm2b
cdhr1a
si:dkeyp-19e1.3	pcolceb
	lhfpl4a
kcnc3b	ncf4
kcnc3b
kcnc3b
kcnc3b
kcnc3b	slc47a1
pax2a	slc47a1
	pvalb7
atp6v1e1b	si:ch211-213o11.11
atp6v1e1b	arl13a
stx3a	arl13a
	unc79
eif6	cavin2a
	tmem35
	prima1
slc9a6b	fam181a
slc9a6b	baiap2l2b
syt2	socs4
syt2	dclre1c
syt2	dclre1c
gstr	nanp
	lipca
psmg1	cyp1b1
onecut1
ctsl.1	ncanb
tead3a	ncanb
	ncanb
plod3	aqp9b
u2af1	nwd2
si:ch211-14i3.2	nwd2
cdk5rap2	filip1l
cdk5rap2	pitpnab
scamp5b	opn3
ca7	nptxrb
mpp4a	nptxrb
mpp4a	fgf22
mpp4a	slc4a7
mpp4a	ephx2
stra6
ompb	kmo
	kmo
dock5	kmo
si:ch211-11k18.4
si:ch211-11k18.4
si:ch211-11k18.4	polr2m
vsig8b
dync1li2	stau1
bcl6aa	cwf19l1
hepacam	atxn3
hepacam	myzap
hepacam	myzap
hepacam
slc6a18
anapc5	slc43a2b
scarb2b	slc43a2b
scarb2b	capns1a
	prox1
	prox1
cabp5a	myo1d
cabp5a
	cdk5r1b
scn12aa	lrp8
gucy2d	lctlb
soul3	lctlb
slc35d1a
b9d2
smad2	vasna
smad2	slc25a1
slc25a29
ppef2
ppef2
cbfa2t3
cbfa2t3	cgnl1
cbfa2t3	tox4a
tmem45a	srgap1b
tmem45a	zgc:56235
cacnb3	fstl3
cacnb3
cacnb3	csdc2
	mmp14b
igsf11	cadm2a
igsf11
nfib
nfib	ahr2
nfib
	slc18a1
dlgap4	slc18a1
dlgap4	gfod1
dlgap4	csrp1a
fam83gb
nrip2	si:cabz01085950.1
nrip2	si:cabz01085950.1
ankrd11	si:cabz01085950.1
	vps72a
si:dkeyp-74b6.2	btaf1
	rassf8a
specc1la	rassf8a
specc1la	tcf12
specc1la	tcf12
mlc1	tcf12
	tcf12
dhodh	smad4
	smad4
mipb	smad4
socs1b
si:dkey-34e4.1	slc5a2
	lpar2b
irx3a	lpar2b
zgc:136472	lpar2b
slc12a5b	coq8b
amy2a	syn3
tbl1x	syn3
tbl1x	sntg1
gldc
gldc	nfkbil1
gldc	nfkbil1
si:ch211-285j22.3
cldn14	neto1
vipas39	neto1
trim2a	neto1
trim2a	st18
trim2a	sorcs1
trim2a	glsa
acot9.1	glsa
acot9.1	neto1l
zgc:194839	si:dkey-118j18.2
zgc:194839	kazna
zgc:194839	kazna
zgc:194839	kazna
irx4b	frmd3
arl6	uncx
gpm6bb	uncx
ush1gb	amigo3
	tmem87a
	l2hgdh
slc4a1a	atp6v0a2a
	atp6v0a2a
	glra1
fam163aa	mst1
spen
hcn1	ubald1
odf3l2a
odf3l2a
colgalt2b
bfsp1
p4ha1b
p4ha1b
cplx4a	ganc
gpd1	gkap1
	flrt1b
si:ch211-248a14.8	dusp3a
si:ch211-248a14.8	dusp3a
pcare1	capn3a
pcare1	traf3ip1
	traf3ip1
	traf3ip1
shmt1	ankrd33b
roraa	ripk1l
ppargc1a	hbae4
ppargc1a	dusp22b
anxa2a	b3galt2
anxa2a	ezra
stxbp1b	camk2n1
stxbp1b
stxbp1b
igdcc3	emp3b
	cacna2d2a
fam161a	cacna2d2a
fam161a
adgrd2
btbd17a
tardbpa	matcap2
ly6pge	mtrr
ephb2b	mtrr
gigyf1	mtrr
pde6gb	rnaseh2c
pde6gb	atl1
ssbp4	eps8l3b
ssbp4	znf516
ssbp4	rpl23
[truncated: 4,367 more rows]
