# Supplementary material for: Craniofacial-specific transcriptomics uncovers novel genes underlying jaw divergence in dietary specialist pupfishes
Source: Genetics. 2025 Sep 26;231(4):iyaf207. doi: 10.1093/genetics/iyaf207 (PMC12693500; doi:10.1093/genetics/iyaf207)
Supplement: iyaf207_Supplementary_Data [file iyaf207_supplementary_data.zip › Supplemental_File_S2_GENETICS-2025-308388.csv]

GO Category	GO Description	Genes
GO Biological Processes	visual perception	rho,opn1sw2,opn1sw1,vsx1,prph2a,crx,crybb1,gucy2f,gc2,gucy2d,gnat1,gnat2,guca1b,crygmx,parapinopsinb,pdca,pdcb,rpe65a,pde6ha,rom1a,pde6c,rom1b,cryba2a,arr3a,cryba1b,crygn2,rrh,cryba1l2,crygn1,arl6,cryba4,crybb2,crybb1l1,crybgx,pde6ga,crygmxl2,rgrb,pde6gb,prph2b,crybb1l2,opn4xb,grk1a,grm6b,grk7a,unc119a1,crybb1l3,prph2lb,nyx,cnga1b,vsx2,arr3b,cryaa,prph2la,pcare1,rp1l1a,or70b1,ompb,cacna1da,otofa,…
KEGG Pathway	Phototransduction	rho,gucy2f,gc2,gucy2d,gnat1,gnat2,guca1aa,guca1b,rcvrn2,gngt1,guca1c,guca1d,pde6ga,pde6gb,slc24a1,pde6b,grk1a,grk7a,rcvrna,rcvrn3,cnga1b,saga,cnga1a,opn1sw1,rpe65a,rlbp1b,akr1b1.1,rdh5
GO Biological Processes	camera-type eye development	neurod1,efnb2a,foxn4,pax2a,rx1,egr1,six7,six3b,atoh7,pax6b,cdk5,crybb1,atp6v1e1b,mab21l1,neurod4,atp6v0b,rbp4l,crygmx,mib1,gnrh2,prickle2b,ptf1a,bcl6aa,pde6c,irx2a,bcor,ppm1na,rfc4,cryba2a,dnase1l1l,cryba1b,plaat1,crygn2,mipa,reep6,cdhr1a,cryba1l2,nr2e3,crygn1,hsf4,cryba4,crybb2,mipb,crybb1l1,crybgx,lrit2,crygmxl2,nrl,nfat5b,plod3,rdh5,serpine3,ankrd33aa,tapt1a,dhx32b,pde6b,crybb1l2,cep290,sipa1l…
GO Biological Processes	actin cytoskeleton organization	qkia,mef2aa,cbfb,tnnt2a,naca,vangl2,coro1ca,rock2a,mybphb,rock2b,smyhc1,actn4,cct5,tpm4b,gna13a,arpc2,capzb,rflna,csrp1a,erbb2,dnajb6b,cap2,waslb,wasf2,pfn2b,arpc1a,evlb,pard3ab,pacsin2,elmo1,tpm4a,fmnl3,arpc3,tpm2,dbnla,rac3a,parvaa,kptn,tmod2,cav3,adprhl1,capza1b,zgc:101810,xirp1,rhoub,myo1ea,myh10,diaph2,daam1a,thsd7aa,tnnt1,xirp2a,pdlim2,fmn1,specc1la,limch1a,rac1b,amot,baiap2l2b,fhl3a,myo1ca…
GO Biological Processes	neuron development	tenm3,tenm4,neurod1,ntn1b,efna2a,efnb2a,efna5b,tnn,sema3d,sema3aa,sema3ab,atoh1a,pax2a,etv5b,cdh11,sox11a,six7,prox1a,robo3,ngfb,atoh7,arnt2,ctbp2a,cdk5,gdnfa,crx,dmd,ncam1b,gucy2f,ptprfa,s1pr2,vangl2,pals1a,neurod4,arl13b,lamc1,ist1,nup50,zc4h2,plxna4,diras1a,rbm7,ptprub,mecp2,grnb,adcyap1b,sema6a,mcamb,mib1,gli1,nrp1a,mycbp2,mmp14a,csrp1a,prom1b,apc,erbb2,asah1b,efna1a,wars1,atxn3,dtnbp1a,dzip1…
KEGG Pathway	Endocytosis	tgfbr2b,smad3a,pard6gb,ist1,snx4,cav1,arpc2,capzb,chmp1b,ehd2b,rab5aa,arf3b,sh3gl1b,rab5c,pdgfra,sh3gl3b,chmp5b,chmp1a,vps4b,vps26a,rab7a,waslb,sh3gl2a,snx12,arpc1a,arfgap3,pard3ab,clta,vta1,chmp3,pdcd6ip,vps26b,chmp4bb,snx5,vps25,arpc3,cav2,wipf2b,rab11fip4a,rab11bb,rab10,chmp6b,cav3,capza1b,zgc:101810,cltcb,chmp4c,psd2,dnm2a,grk6,ehd3,snx3,cblc,kif5aa,rab31,chmp2ba,rab8a,vps29,mvb12ba,smap1,epn…
GO Biological Processes	regulation of body fluid levels	f7,f10,f7i,serpinc1,plg,f2,fgb,f9a,serpind1,fgg,prozb,serpinf2b,itgb3a,f9b,cpb2,f7l,p2ry12,sox11b,pdgfra,esama,itgb3b,tnn,vtnb,epdr1,lurap1
GO Biological Processes	heart development	skia,skib,ptch1,sema3d,nr2f2,gata2a,mef2aa,bmp4,acvr1l,bmp2b,smad5,tgfbr2b,tnnt2a,arnt2,atp1a1a.1,s1pr1,pard6gb,smad6a,klf2b,ywhag1,s1pr2,vangl2,pals1a,rock2a,rock2b,smyhc1,krit1,cav1,sgcd,gna13a,man1a2,get1,mib1,nrp1a,fgf24,csrp1a,hopx,apc,pdgfra,erbb2,gpc3,dnajb6b,ilk,wasf2,shox2,dzip1,cacybp,pdcd10b,tpm4a,cldn5a,kctd10,zfpm1,pkd2,ccm2,ndufa7,sgcg,adprhl1,hspb7,opa1,metrn,crip1,med10,paf1,fermt…
GO Biological Processes	response to light stimulus	rho,opn1sw2,opn1sw1,cry5,gnat1,gnat2,mapk14b,rcvrn2,npas2,parapinopsinb,aanat1,arl3l2,rlbp1b,rrh,gna11b,rgrb,slc45a2,ercc6,otpa,opn4xb,grm6b,grk7a,nyx,rcvrna,rcvrn3,opn6a,pcare1,slc16a2,cacna1da,ppiab,ddit4,dnmt3aa,otofa,pparab,slc26a6,ddit3,camk2g2,ucp3,cryaa,gngt1
GO Biological Processes	cell migration	wnt5b,efnb2a,efna5b,sema3d,sema3aa,sema3ab,cdh4,cdh11,hsp90ab1,acvr1l,bmp2b,smad5,cbfb,tnnt2a,hmx3a,atp1a1a.1,s1pr1,gdnfa,s1pr2,vangl2,pals1a,arl13b,coro1ca,rock2a,dvl2,gna13a,capzb,sema6a,mib1,nrp1a,fgf10a,mmp14a,csrp1a,apc,pdgfra,erbb2,gpc3,pard3ab,myd88,sema6ca,spint1a,akirin1,fmnl3,rac3a,bace2,hspb7,hgfa,gpc2,erbb3b,fermt2,diaph2,sh3rf1,ctnnd1,thsd7aa,ctnnd2b,ccr6a,gpc5a,ezrb,pik3ca,sh3pxd2aa…
GO Biological Processes	monoatomic ion transport	slc39a7,glra1,glrba,slc4a1a,atp1b2b,glra4b,atp6v1e1b,atp6v0b,slc26a5,atp6v0a1a,clic1,gria4b,atp6v1c1a,slc13a1,slc5a1,gabra6a,atp6v1d,cacna1da,gria4a,slc48a1a,slc10a7,slc6a5,otop2,slc6a9,clcn7,kcnb2a,slc5a8l,atp7b,chrna10a,slc9a6b,kcnf1a,slc4a8,hcn4,lrrc8ab,slc24a1,slc26a6,cacnb2b,kcnc3a,slc36a1,slc26a6l1,cacna1fb,kcnh7,hcn3,slc6a22.2,slco1c1,ano8b,kcna2b,slc31a2,slc30a2,lrrc8db,trpc6a,kcnc3b,kcnn…
KEGG Pathway	Glyoxylate and dicarboxylate metabolism	acat2,gldc,hao2,shmt1,hao1,grhprb,agxta,pcca,glyctk,shmt2,mthfd1b,mat1a,tcn2,mtrr,mthfd2,tdh2,pcxb,gpib,fbp1b,upb1,elovl4b,adka,got1,pck2,coq5,scdb,pycr3,chst15,ggt5a,cyp27b1,ltc4s,cpox,ugp2b,pmm2,akr1a1a,aldh16a1,pank2,aldh3a1,ugt5e1,ugt5b2,acadl,cpt1b,chac1,gstt1a,phgdh,psat1,sephs3,asns,aldh18a1,lgsn,aasdhppt,pycr1b
GO Biological Processes	regulation of anatomical structure morphogenesis	wnt5b,tenm4,gata2a,l1cama,s1pr1,mapk14a,gdnfa,pard6gb,klf2b,msna,krit1,myh9a,iars1,nrp1a,pard3ab,nf2b,elmo1,fmnl3,dbnla,tspan18b,rac3a,parvaa,sars1,serpinf1,casp9,metrn,fermt2,myh11a,myh10,yjefn3,cdc42ep5,cdkl5,lzts3b,camsap1b,nf2a,ezrb,pik3ca,rac1b,lrrc4cb,rspo2,plxnb3,hdac4,basp1,nsmfb,clstn1,vash1,zeb1a,fmnl2a,ninj1,plxnb2b,thbs2a
GO Biological Processes	muscle structure development	wnt5b,tcf3a,nr2f2,qkia,mef2aa,hsp90ab1,six9,bmp2b,cbfb,axin1,tnnt2a,klf2b,naca,vangl2,pals1a,lamc1,mybphb,smyhc1,actn4,cct5,sgcd,capzb,gli1,csrp1a,apc,erbb2,dnajb6b,ilk,gne,waslb,tpm4a,tmod2,cav3,adprhl1,opa1,fermt2,tnnt1,smad4a,dnm2a,sgcb,arhgef28a,pdlim2,mbnl2,ltbp3,ripor2,golga2,gdf6a,pleca,smyd3,itgb1b,fkrp,plekha7a,dock1,nexn,lmod2b,myl2b,septin15,lmod1b,cert1a,mef2cb,synpo2lb,ninj1,plecb,nf…
GO Biological Processes	regulation of cell differentiation	mitfa,tenm4,gsc,cdh4,qkia,ascl1b,pax9,dlx2a,bmp4,bmp2b,l1cama,hey1,runx3,mapk14a,gdnfa,klf2b,bbs2,krit1,zc4h2,ptbp1a,sgcd,tent5c,mecp2,mib1,gli1,fgf10a,fgf24,rflna,hes6,fam49a,pdgfra,gli3,myd88,ucmab,nf2b,metrnla,elmo1,akirin1,stmn4,dbnla,serpinf1,impact,opa1,metrn,nr3c1,myh11a,sh3rf1,kdm1a,cdkl5,ccn4a,brinp2,nf2a,ripor2,stag1a,adnpa,alx1,gdf6a,plxnb3,hdac4,nsmfb,brd4,znf16l,fkrp,irx5a,bloc1s2,mc…
GO Biological Processes	regulation of coagulation	f7i,serpinc1,plg,f2,anxa5a,serpinf2b,cpb2
Reactome Gene Sets	RHO GTPase cycle	mpp7a,vangl2,ptk2bb,arl13b,rock2a,cav1,tpm4b,gna13a,arhgap29b,rab7a,arfgap3,chn1,tpm4a,arhgdia,fmnl3,arhgef18a,rac3a,tmod2,trip10a,lrrc1,rras2,rasgrf2b,srgap2,sh3rf1,pik3ca,cpda,baiap2l2b,arhgap27l,fam83b,basp1,itgb1b,dock1,stmn2b,rhov,dvl2,arpc2,prkcda,pfn2b,arpc1a,arpc3,tbxa2r
GO Biological Processes	regulation of cellular component biogenesis	efna5b,mapk8b,mcm7,msna,rock2a,gsna,snx4,zgc:66447,capzb,man1a2,nrp1a,mycbp2,mmp14a,fam49a,eps8l3b,traf3ip1,palm1b,aida,tppp3,pfn2b,nf2b,akirin1,arpc3,dbnla,nek7,tmod2,capza1b,snx30,ppm1e,msnb,twf2b,vill,pld1a,add3a,sptbn2,cdc42ep5,kank3,cep290,camsap1b,nf2a,ezrb,ripor2,baiap2l2b,usp8,sh3yl1,mmp14b,zdhhc12b,add2,cracd,kank2,lmod2b,ormdl2,avil,clstn1,rab3gap1,lmod1b,clip1a,eps8l2,synpo2lb,phf23b,t…
GO Biological Processes	regulation of cell migration	sema3d,sema3aa,sema3ab,smad5,s1pr1,znf703,s1pr2,ptk2bb,plxna4,sema6a,nrp1a,fgf18a,fgf10a,fgf24,mmp14a,rab5c,myd88,fgf2,syk,sema6ca,akirin1,rac3a,kitb,arpin,srgap2,pdgfc,plxna2,rac1b,amot,ripor2,ngfrb,peak1,fam83hb,plxnb3,mmp14b,slka,nsmfb,fgf16,sema3fb,abl1,sema3bl,fgf22,stk26,plxnb2b,ccdc25,efnb2a,mycbp2,rtn4rl1b,vasna,pdgfra,maco1a,gne,spint1a,ccr6a,fer,dock4b,cmklr2,ninj1
Reactome Gene Sets	Signaling by TGFB family members	skia,bmp2b,smad5,tgfbr2b,bmpr1ba,smad3a,timp2a,tgfb3,mmp14a,aph1b,pard3ab,fgf2,timp2b,arhgef18a,fstl3,smad6b,furina,itgb1b,itgb3b,fsta,bmp4,bmp7b,serpinh1b,prss1,loxl3b,capn1,tll1,matn4,ctsk,capns1a,vtna,plod3,phykpl,col8a1b,colgalt1b,pcolceb,colgalt2b,p4ha1b
